# Supplementary material for: Causes of endemic radiation in the Caribbean: evidence from the historical biogeography and diversification of the butterfly genus Calisto (Nymphalidae: Satyrinae: Satyrini)
Source: BMC Evol Biol. 2014 Sep 16;14:199. doi: 10.1186/s12862-014-0199-7 (PMC4172866; doi:10.1186/s12862-014-0199-7)
Supplement: Additional file 2: — List of specimens and voucher information used in the present study. A. xls file displaying each sequenced gene are presented with their corresponding GenBank accession number, unless the sequence is not available in the database where a “X” is shown. The hyphen “-” indicates unsuccessful DNA sequencing for that particular gene. [file 12862_2014_199_MOESM2_ESM.xls]

## Sheet: Table 1
Voucher code	Subtribe, sensu [23]	Species	Collection locality	Voucher depository	CAD	COI	EF1A	GAPDH	RPS5	WINGLESS
PM13-01	Pronophilina	Calisto apollinis	BAHAMAS: New Providence I., Prospect Ridge Natl. Pk.	NSG collection, Finland	-	JN881872	-	-	-	-
PM13-02	Pronophilina	Calisto apollinis	BAHAMAS: New Providence I., Prospect Ridge Natl. Pk.	NSG collection, Finland	-	JN881873	-	-	-	-
RN02-25	Pronophilina	Calisto apollinis	BAHAMAS: Cat Island, Road East of New Bight	McGuire Center for Lepidoptera & Biodiversity, FMNH	KC896061	KC896076	-	X	KC896040	KC896033
RN02-26	Pronophilina	Calisto apollinis	BAHAMAS: Cat Island, Road East of New Bight	McGuire Center for Lepidoptera & Biodiversity, FMNH	-	KC896077	-	KC896048	-	-
PM20-01	Pronophilina	Calisto aquilum	CUBA: Camino de La Sabina a Caja de Agua, Banao	Instituto de Ecología y Sistemática, Cuba	KC896060	KC896068	-	KC896043	KC896038	KC896029
PM20-02	Pronophilina	Calisto aquilum	CUBA: Pan de Azúcar, Viñales	Instituto de Ecología y Sistemática, Cuba	KC896056	KC896064	KC896049	KC896041	KC896034	-
PM20-03	Pronophilina	Calisto aquilum	CUBA: Sendero Maravillas, Viñales	Instituto de Ecología y Sistemática, Cuba	KC896057	KC896065	KC896050	KC896042	KC896035	KC896028
CP19-01	Pronophilina	Calisto arcas	DOMINICAN REPUBLIC	McGuire Center for Lepidoptera & Biodiversity, FMNH	KF054171	KF054294	KF054206	KF054230	KF054258	-
CP20-04	Pronophilina	Calisto arcas	DOMINICAN REPUBLIC	McGuire Center for Lepidoptera & Biodiversity, FMNH	-	KF054309	KF054196	-	-	-
CP20-05	Pronophilina	Calisto arcas	DOMINICAN REPUBLIC	McGuire Center for Lepidoptera & Biodiversity, FMNH	-	KF054310	-	-	-	-
NW149-16	Pronophilina	Calisto arcas	DOMINICAN REPUBLIC: La Vega Province, 22 km SE of Costanza, Hwy 41	NSG collection, Finland	JN881779	JN881877	JN881759	JN881811	JN881829	JN881855
CP19-02	Pronophilina	Calisto archebates	DOMINICAN REPUBLIC	McGuire Center for Lepidoptera & Biodiversity, FMNH	-	KF054295	-	-	-	-
RN02-14	Pronophilina	Calisto archebates	DOMINICAN REPUBLIC: Camino de Zapoten a Loma del Toro, Sierra de Bahoruco	Instituto de Ecología y Sistemática, Cuba	KF054172	KF054340	KF054207	KF054231	KF054259	KF054282
NW149-14	Pronophilina	Calisto batesi	DOMINICAN REPUBLIC: Santiago Province, Mata Grande-Guacara, N of Pico Duarte	NSG collection, Finland	-	KF054326	-	-	-	-
RN03-02	Pronophilina	Calisto batesi	DOMINICAN REPUBLIC: Pico Rubio, Moncion, N de Cordillera Central	Instituto de Ecología y Sistemática, Cuba	-	KF054344	X	KF054226	-	KF054275
PM07-24	Pronophilina	Calisto bradleyi	CUBA: Base norte Mogote Dos Hermanas	Instituto de Ecología y Sistemática, Cuba	JN881785	JN881882	JN881764	JN881816	JN881834	JN881860
PM07-25	Pronophilina	Calisto bradleyi	CUBA: Base norte Mogote Dos Hermanas	Instituto de Ecología y Sistemática, Cuba	JN881786	JN881883	-	JN881817	JN881835	JN881861
PM07-26	Pronophilina	Calisto bradleyi	CUBA: Base norte Mogote Dos Hermanas	Instituto de Ecología y Sistemática, Cuba	JN881787	JN881884	JN881765	JN881818	JN881836	JN881862
PM07-03	Pronophilina	Calisto brochei	CUBA: Ladera norte Monte Iberia, cerca de antiguo campamento minero	Instituto de Ecología y Sistemática, Cuba	JN881788	JN881885	JN881766	-	JN881828	JN881854
PM15-03	Pronophilina	Calisto brochei	CUBA: South of Tetas de Julia, Monte Iberia	Instituto de Ecología y Sistemática, Cuba	-	JN881871	-	-	-	-
PM20-04	Pronophilina	Calisto brochei	CUBA: Ladera norte Monte Iberia 300 m	Instituto de Ecología y Sistemática, Cuba	-	KC896070	KC896053	KC896044	-	-
PM20-05	Pronophilina	Calisto brochei	CUBA: Ladera norte Monte Iberia 300 m	Instituto de Ecología y Sistemática, Cuba	-	KC896069	KC896052	X	-	KC896030
PM07-15	Pronophilina	Calisto bruneri	CUBA: Cayo Grande, Moa	Instituto de Ecología y Sistemática, Cuba	JN881790	JN881887	JN881768	-	-	JN881846
PM07-16	Pronophilina	Calisto bruneri	CUBA: Cayo Grande, Moa	Instituto de Ecología y Sistemática, Cuba	JN881791	JN881888	JN881769	-	-	JN881847
PM07-17	Pronophilina	Calisto bruneri	CUBA: Yamanigüey	Instituto de Ecología y Sistemática, Cuba	JN881792	JN881889	-	-	-	-
PM07-21	Pronophilina	Calisto bruneri	CUBA: Estación La Zoilita	Instituto de Ecología y Sistemática, Cuba	JN881793	JN881890	JN881770	JN881820	JN881838	JN881864
RN04-01	Pronophilina	Calisto chrysaoros	DOMINICAN REPUBLIC: Caseta Z, Sierra de Bahoruco	Instituto de Ecología y Sistemática, Cuba	-	KF054349	KF054197	X	KF054255	KF054280
RN06-01	Pronophilina	Calisto clenchi	DOMINICAN REPUBLIC: La Ciénaga-Los Tablados, Parque Nacional Alejandro Bermúdez	Instituto de Ecología y Sistemática, Cuba	-	-	KF054194	-	KF054250	KF054277
RN02-16	Pronophilina	Calisto clydoniata	DOMINICAN REPUBLIC: Pirámide 204, Sierra de Neiba	Instituto de Ecología y Sistemática, Cuba	KF054173	KF054341	KF054208	KF054232	KF054260	KF054283
DR016	Pronophilina	Calisto confusa	DOMINICAN REPUBLIC: La Ciénaga, La Vega	NSG collection, Finland	JN881781	JN881879	JN881761	JN881813	JN881831	JN881857
DR032	Pronophilina	Calisto confusa	DOMINICAN REPUBLIC: Buena Vista, Jarabacoa, La Vega	NSG collection, Finland	-	KF054319	KF054198	KF054227	-	-
NW149-18	Pronophilina	Calisto confusa	DOMINICAN REPUBLIC: Barajona Province, Casa Bonita Hotel, Rio Baoruco Canyon, 10 km S of Barahona	NSG collection, Finland	-	KF054329	-	-	-	-
CP19-05	Pronophilina	Calisto crypta	DOMINICAN REPUBLIC	McGuire Center for Lepidoptera & Biodiversity, FMNH	KF054174	KF054297	-	-	KF054249	-
CP20-01	Pronophilina	Calisto crypta	DOMINICAN REPUBLIC	McGuire Center for Lepidoptera & Biodiversity, FMNH	-	KF054306	-	-	KF054248	-
CP20-02	Pronophilina	Calisto crypta	DOMINICAN REPUBLIC	McGuire Center for Lepidoptera & Biodiversity, FMNH	-	KF054307	KF054199	-	KF054251	-
CP20-03	Pronophilina	Calisto crypta	DOMINICAN REPUBLIC	McGuire Center for Lepidoptera & Biodiversity, FMNH	-	KF054308	KF054200	-	KF054252	-
CP20-12	Pronophilina	Calisto crypta	DOMINICAN REPUBLIC	McGuire Center for Lepidoptera & Biodiversity, FMNH	-	KF054316	-	-	-	-
NW149-17	Pronophilina	Calisto crypta	DOMINICAN REPUBLIC: N. Monte Cristi, nr. El Morro Mt.	NSG collection, Finland	-	KF054328	KF054201	-	-	-
DR019	Pronophilina	Calisto debarriera	DOMINICAN REPUBLIC: La Ciénaga, La Vega	NSG collection, Finland	KF054175	KF054318	KF054209	KF054233	KF054261	KF054284
PM07-20	Pronophilina	Calisto dissimulatum	CUBA: Estación La Zoilita	Instituto de Ecología y Sistemática, Cuba	JN881789	JN881886	JN881767	JN881819	JN881837	JN881863
CP19-06	Pronophilina	Calisto eleleus	DOMINICAN REPUBLIC	McGuire Center for Lepidoptera & Biodiversity, FMNH	KF054176	KF054298	-	-	-	-
RN03-01	Pronophilina	Calisto eleleus	DOMINICAN REPUBLIC: Caseta Z, Sierra de Bahoruco	Instituto de Ecología y Sistemática, Cuba	-	KF054343	KF054202	KF054228	KF054256	KF054281
CP19-14	Pronophilina	Calisto franciscoi	DOMINICAN REPUBLIC	McGuire Center for Lepidoptera & Biodiversity, FMNH	-	KF054305	-	-	-	-
CP19-04	Pronophilina	Calisto galii	DOMINICAN REPUBLIC	McGuire Center for Lepidoptera & Biodiversity, FMNH	-	KF054296	-	-	-	-
DR017	Pronophilina	Calisto galii	DOMINICAN REPUBLIC: La Ciénaga, La Vega	NSG collection, Finland	JN881780	JN881878	JN881760	JN881812	JN881830	JN881856
CP19-07	Pronophilina	Calisto grannus	DOMINICAN REPUBLIC	McGuire Center for Lepidoptera & Biodiversity, FMNH	-	KF054299	-	-	-	-
CP19-08	Pronophilina	Calisto grannus	DOMINICAN REPUBLIC	McGuire Center for Lepidoptera & Biodiversity, FMNH	-	KF054300	KF054203	KF054229	KF054257	-
CP19-11	Pronophilina	Calisto grannus	DOMINICAN REPUBLIC	McGuire Center for Lepidoptera & Biodiversity, FMNH	KF054177	KF054302	-	-	-	-
CP20-06	Pronophilina	Calisto grannus	DOMINICAN REPUBLIC	McGuire Center for Lepidoptera & Biodiversity, FMNH	-	KF054311	-	-	-	-
NW149-15	Pronophilina	Calisto grannus	DOMINICAN REPUBLIC: La Vega Province, Rancho Baiguate, 3 km SE of Jarabocoa	NSG collection, Finland	KF054179	KF054327	-	KF054225	-	-
RN06-02	Pronophilina	Calisto grannus	DOMINICAN REPUBLIC: Buena Vista Hotel La Montaña	Instituto de Ecología y Sistemática, Cuba	KF054178	KF054346	KF054210	KF054234	KF054262	KF054285
CP19-16	Pronophilina	Calisto herophile	CUBA: La Habana	McGuire Center for Lepidoptera & Biodiversity, FMNH	-	JN881874	-	-	-	-
PM07-07	Pronophilina	Calisto herophile	CUBA: Río Guajaibón, La Habana	Instituto de Ecología y Sistemática, Cuba	JN881794	JN881891	-	-	-	-
PM07-12	Pronophilina	Calisto herophile	CUBA: Loma del Gato, Sierra del Cobre	Instituto de Ecología y Sistemática, Cuba	JN881795	JN881892	-	-	-	JN881848
PM07-22	Pronophilina	Calisto herophile	CUBA: Estación La Zoilita	Instituto de Ecología y Sistemática, Cuba	JN881796	JN881893	JN881771	JN881821	JN881839	JN881865
PM15-06	Pronophilina	Calisto herophile	CUBA: Camino de La Melba, Moa	Instituto de Ecología y Sistemática, Cuba	JN881797	JN881894	-	-	-	JN881849
PM20-06	Pronophilina	Calisto herophile	CUBA: Las Lagunas, Buenos Aires	Instituto de Ecología y Sistemática, Cuba	-	KC896075	KC896055	X	-	KC896032
PM20-07	Pronophilina	Calisto herophile	CUBA: Las Lagunas, Buenos Aires	Instituto de Ecología y Sistemática, Cuba	-	KC896082	-	-	-	-
PM20-08	Pronophilina	Calisto herophile	CUBA: La 23, Banao	Instituto de Ecología y Sistemática, Cuba	-	KC896083	-	-	-	-
PM20-09	Pronophilina	Calisto herophile	CUBA: Las Lagunas, Buenos Aires	Instituto de Ecología y Sistemática, Cuba	-	KC896084	-	-	-	-
PM20-10	Pronophilina	Calisto herophile	CUBA: La 23, Banao	Instituto de Ecología y Sistemática, Cuba	-	KC896085	-	-	-	-
CP20-10	Pronophilina	Calisto hysius	DOMINICAN REPUBLIC	McGuire Center for Lepidoptera & Biodiversity, FMNH	-	KF054314	-	-	-	-
CP20-11	Pronophilina	Calisto hysius	DOMINICAN REPUBLIC	McGuire Center for Lepidoptera & Biodiversity, FMNH	KF054180	KF054315	-	-	-	-
RN04-02	Pronophilina	Calisto hysius	DOMINICAN REPUBLIC: Ojo de Agua, Pedernales, Sierra de Bahoruco	Instituto de Ecología y Sistemática, Cuba	KF054181	KF054345	X	KF054235	-	KF054276
PM07-01	Pronophilina	Calisto israeli	CUBA: Ladera norte Monte Iberia, cerca de antiguo campamento minero	Instituto de Ecología y Sistemática, Cuba	JN881798	JN881895	JN881772	JN881822	JN881840	JN881866
PM07-02	Pronophilina	Calisto israeli	CUBA: Morones, cerca de La Melba	Instituto de Ecología y Sistemática, Cuba	JN881799	JN881896	JN881773	JN881823	JN881841	JN881867
PM07-27	Pronophilina	Calisto israeli	CUBA: Antiguo campamento minero Meseta de El Toldo	Instituto de Ecología y Sistemática, Cuba	-	JN881875	-	-	-	-
RN02-18	Pronophilina	Calisto loxias	DOMINICAN REPUBLIC: Loma del Toro, Sierra de Bahoruco	Instituto de Ecología y Sistemática, Cuba	KF054182	KF054342	KF054211	KF054236	KF054263	KF054286
DR075	Pronophilina	Calisto lyceius	DOMINICAN REPUBLIC: Boca de Yuma, Parque Nacional del Este	NSG collection, Finland	KF054183	KF054322	KF054212	KF054237	KF054264	KF054287
DR081	Pronophilina	Calisto lyceius	DOMINICAN REPUBLIC: Boca de Yuma, Parque Nacional del Este	NSG collection, Finland	KF054184	KF054323	KF054213	KF054238	KF054265	KF054288
PM07-08	Pronophilina	Calisto muripetens	CUBA: Carso de Buenos Aires	Instituto de Ecología y Sistemática, Cuba	JN881800	JN881897	-	-	KF054247	-
PM15-02	Pronophilina	Calisto muripetens	CUBA: Pico San Juan	Instituto de Ecología y Sistemática, Cuba	-	JN881876	-	-	-	-
RN01-05	Pronophilina	Calisto muripetens	CUBA: Ladera N Pico Potrerillo	Instituto de Ecología y Sistemática, Cuba	-	KC896074	KC896054	X	KC896039	KC896031
CP19-10	Pronophilina	Calisto nubila	PUERTO RICO	McGuire Center for Lepidoptera & Biodiversity, FMNH	KF054185	KF054301	KF054214	KF054239	KF054266	-
PR-1-3	Pronophilina	Calisto nubila	PUERTO RICO	Andrew Brower Collection	-	KF054337	KF054204	-	-	KF054274
DR005	Pronophilina	Calisto obscura	DOMINICAN REPUBLIC: Puerto Plata	NSG collection, Finland	KF054186	GQ864747	GQ864841	GQ864938	GQ865407	GQ864435
DR080	Pronophilina	Calisto obscura	DOMINICAN REPUBLIC: Boca de Yuma, Parque Nac. del Este	NSG collection, Finland	JN881782	JN881880	JN881762	JN881814	JN881832	JN881858
NW149-12	Pronophilina	Calisto obscura	DOMINICAN REPUBLIC: Pedernales Province, 17 km NW Oviedo	NSG collection, Finland	-	KF054324	-	KF054224	-	-
NW150-1	Pronophilina	Calisto obscura	DOMINICAN REPUBLIC: Punta Cana, Cornell-Punta Cana Biodiversity Lab	NSG collection, Finland	KF054187	KF054330	KF054215	KF054240	KF054267	-
NW150-2	Pronophilina	Calisto obscura	DOMINICAN REPUBLIC: Punta Cana, Cornell-Punta Cana Biodiversity Lab	NSG collection, Finland	KF054188	KF054331	KF054216	KF054241	KF054268	KF054289
PM07-04	Pronophilina	Calisto occulta	CUBA: Tetas de Julia	Instituto de Ecología y Sistemática, Cuba	JN881802	JN881899	JN881774	JN881825	JN881843	-
PM07-10	Pronophilina	Calisto occulta	CUBA: Tetas de Julia	Instituto de Ecología y Sistemática, Cuba	JN881803	JN881900	-	-	-	-
PM07-18	Pronophilina	Calisto occulta	CUBA: Yamanigüey	Instituto de Ecología y Sistemática, Cuba	JN881804	JN881901	JN881775	JN881826	JN881844	JN881869
PM07-19	Pronophilina	Calisto occulta	CUBA: Yamanigüey	Instituto de Ecología y Sistemática, Cuba	JN881805	JN881902	JN881776	-	-	JN881850
PM07-23	Pronophilina	Calisto occulta	CUBA: Yamanigüey	Instituto de Ecología y Sistemática, Cuba	JN881806	JN881903	JN881777	-	-	JN881851
DR003	Pronophilina	Calisto pulchella	DOMINICAN REPUBLIC: Puerto Plata	NSG collection, Finland	JN881783	GQ357225	GQ357292	GQ357467	GQ357596	GQ357357
DR015	Pronophilina	Calisto pulchella	DOMINICAN REPUBLIC: La Ciénaga, La Vega	NSG collection, Finland	KF054189	KF054317	KF054217	KF054242	KF054269	KF054290
NW149-13	Pronophilina	Calisto pulchella	DOMINICAN REPUBLIC: La Vega Province, Costanza Rd, 3km W of El Rio	NSG collection, Finland	-	KF054325	-	-	-	-
CAL-Sat102	Pronophilina	Calisto raburni	DOMINICAN REPUBLIC: Barahona	McGuire Center for Lepidoptera & Biodiversity, FMNH	-	JN197395	-	-	-	-
DR059	Pronophilina	Calisto schwartzi	DOMINICAN REPUBLIC: Parque Nac. Sierra de Bahuroco	NSG collection, Finland	KF054190	KF054320	KF054218	KF054243	KF054270	-
DR063	Pronophilina	Calisto schwartzi	DOMINICAN REPUBLIC: Parque Nac. Sierra de Bahuroco	NSG collection, Finland	KF054191	KF054321	KF054219	KF054244	KF054271	KF054291
RN02-22	Pronophilina	Calisto sibylla	BAHAMAS: South road Marigold Farm, New Providence Island	McGuire Center for Lepidoptera & Biodiversity, FMNH	-	KC896071	X	KC896045	-	X
PM07-05	Pronophilina	Calisto smintheus	CUBA: Alrededores de La Platica	Instituto de Ecología y Sistemática, Cuba	JN881807	JN881904	JN881778	JN881827	JN881845	JN881870
PM07-09	Pronophilina	Calisto smintheus	CUBA: Ladera sur Pico Regino	Instituto de Ecología y Sistemática, Cuba	JN881808	JN881905	-	-	-	-
PM07-13	Pronophilina	Calisto smintheus	CUBA: Loma del Gato, Sierra del Cobre	Instituto de Ecología y Sistemática, Cuba	JN881809	JN881906	-	-	-	JN881852
PM07-14	Pronophilina	Calisto smintheus	CUBA: Loma del Gato, Sierra del Cobre	Instituto de Ecología y Sistemática, Cuba	JN881810	JN881907	-	-	-	JN881853
PM07-06	Pronophilina	Calisto sp.	CUBA: El Taburete, Sierra del Rosario	Instituto de Ecología y Sistemática, Cuba	JN881784	JN881881	JN881763	JN881815	JN881833	JN881859
CP19-12	Pronophilina	Calisto tasajera	DOMINICAN REPUBLIC	McGuire Center for Lepidoptera & Biodiversity, FMNH	-	KF054303	-	-	-	-
CP19-13	Pronophilina	Calisto tasajera	DOMINICAN REPUBLIC	McGuire Center for Lepidoptera & Biodiversity, FMNH	-	KF054304	-	-	-	-
CP20-07	Pronophilina	Calisto tasajera	DOMINICAN REPUBLIC	McGuire Center for Lepidoptera & Biodiversity, FMNH	-	KF054312	KF054205	-	-	-
CP20-08	Pronophilina	Calisto tasajera	DOMINICAN REPUBLIC	McGuire Center for Lepidoptera & Biodiversity, FMNH	KF054192	KF054313	KF054220	X	KF054253	KF054278
PM07-11	Pronophilina	Calisto torrei	CUBA: Carso de Buenos Aires	Instituto de Ecología y Sistemática, Cuba	JN881801	JN881898	KF054195	JN881824	JN881842	JN881868
CAL-Sat1	Pronophilina	Calisto zangis	JAMAICA	McGuire Center for Lepidoptera & Biodiversity, FMNH	-	JN197406	-	-	-	-
RN02-12	Pronophilina	Calisto zangis	JAMAICA	McGuire Center for Lepidoptera & Biodiversity, FMNH	KF054193	KF054338	KF054221	-	KF054254	KF054279
RN02-13	Pronophilina	Calisto zangis	JAMAICA	McGuire Center for Lepidoptera & Biodiversity, FMNH	-	KF054339	-	-	-	-
Outgroup, ref. [32]
EW24-7	Erebiina	Erebia oeme	FRANCE: Languedoc, Ariege 09, Ustou, ca 2 km S Ossése, meadow below Bois du Piéjau		EU141296	DQ338780	DQ338923	EU141479	EU141375	DQ338640
EW9-4	Erebiina	Erebia palarica	SPAIN: Serra do Couvel, Lugo, Galicia, NW Iberian Penisula		-	AY090212	AY090178	GQ357422	GQ357551	AY090145
NW126-21	Euptychiina	Amphidecta calliomma	BRAZIL: Mato Grosso		-	DQ338879	DQ339037	GQ357423	GQ357552	DQ338745
CP01-67	Euptychiina	Caeruleuptychia lobelia	PERU: MD. Tambopata Research Center		-	DQ338788	DQ338930	GQ357424	GQ357553	DQ338648
CP01-31	Euptychiina	Cepheuptychia spn	PERU: MD. Tambopata Research Center		-	DQ338789	DQ338931	GQ357425	GQ357554	DQ338649
CP01-72	Euptychiina	Chloreuptychia herseis	PERU: MD. Tambopata Research Center		-	DQ338790	DQ338932	GQ357426	GQ357555	DQ338650
NW108-6	Euptychiina	Cissia myncea	BRAZIL: São Paulo, Ubatuba, Picinguaba		-	DQ338581	DQ338933	GQ357427	GQ357556	DQ338651
NW165-3	Euptychiina	Cyllopsis pertepida	MEXICO: Guanajuato. Mpio. San Felipe/Leon 8 km NE El Zuaco		-	GQ357204	GQ357274	GQ357428	GQ357557	GQ357338
CP02-24	Euptychiina	Erichthodes antonina	PERU: MD. Albergue Posada Amazonas		-	DQ338792	DQ338935	GQ357429	GQ357558	DQ338653
CP06-73	Euptychiina	Euptychia enyo	PERU: Cordillera del Cóndor		-	GQ357205	GQ357275	GQ357430	GQ357559	GQ357339
CP01-33	Euptychiina	Euptychia spn2	PERU: MD. Tambopata Research Center		-	DQ338794	DQ338937	EU528392	EU528437	DQ338654
CP01-53	Euptychiina	Euptychia spn5	PERU: MD. Tambopata Research Center		-	DQ338795	DQ338938	GQ357431	GQ357560	DQ338655
CP04-55	Euptychiina	Euptychia cesarense	PERU: JU. 1km S Mina Pichita		-	DQ338796	DQ338939	GQ357432	GQ357561	DQ338656
CP02-58	Euptychiina	Euptychia spn7	PERU: JU, Quebrada Siete Jeringas		-	GQ357206	DQ338940	GQ357433	GQ357562	DQ338657
NW126-9	Euptychiina	Euptychoides castrensis	BRAZIL: Ribeirão das Pedras, SP		-	DQ338798	DQ338942	GQ357434	GQ357563	DQ338659
CP04-88	Euptychiina	Forsterinaria boliviana	PERU: JU, Quebrada Siete Jeringas		-	DQ338799	DQ338943	GQ357435	GQ357564	DQ338660
CP01-13	Euptychiina	Harjesia blanda	PERU: MD. Tambopata Research Center		-	DQ338800	DQ338945	GQ357436	GQ357565	DQ338662
CP01-07	Euptychiina	Hermeuptychia hermes	PERU: MD. Albergue Posada Amazonas		-	GQ357207	GQ357276	GQ357438	GQ357567	GQ357340
CP01-91	Euptychiina	Magneuptychia spn4	PERU: MD. Tambopata Research Center		-	DQ338584	DQ338947	-	GQ357568	DQ338664
CP21-04	Euptychiina	Megisto cymela	USA: Valley Falls, R.I		X	GQ357208	GQ357277	GQ357439	GQ357569	GQ357341
CP15-08	Euptychiina	Paramacera xicaque	MEXICO: Distrito Federal, Magdalena Contreras, Cañada de los Dinamos		-	GQ357210	GQ357279	GQ357442	GQ357571	GQ357343
CP04-53	Euptychiina	Parataygetis albinotata	PERU: JU. 1km S Mina Pichita		-	DQ338804	DQ338950	GQ357443	-	DQ338668
CP01-66	Euptychiina	Pareuptychia hesionides	PERU: MD. Tambopata Research Center		-	DQ338805	DQ338951	GQ357444	GQ357573	DQ338669
NW165-5	Euptychiina	Pindis squamistriga	MEXICO: GTO: Mpio. Penjamo, 9 km W Penjamo		-	GQ357211	GQ357280	GQ357445	GQ357574	GQ357344
NW126-13	Euptychiina	Posttaygetis penelea	BRAZIL:		-	DQ338813	DQ338959	GQ357446	GQ357575	DQ338682
CP02-44	Euptychiina	Splendeuptychia itonis	PERU: MD. Albergue Posada Amazonas		-	DQ338811	DQ338957	GQ357447	GQ357576	DQ338684
NW108-3	Euptychiina	Taygetis virgilia	BRAZIL: São Paulo, Campinas, Santa Genebra		EU141305	DQ338812	DQ338958	EU141487	EU141383	DQ338683
CP10-02	Euptychiina	Yphthimoides cipoensis	BRAZIL: S Do Cipó, MG		-	DQ338814	DQ338961	GQ357448	GQ357577	DQ338681
RV-03-V39	Hypocystina	Auca barrosi			-	DQ338832	DQ338982	-	-	DQ338697
RV-03-V13	Hypocystina	Auca coctei	CHILE: Céspedes		-	DQ338833	DQ338983	-	-	DQ338698
EW2-1	Maniolina	Aphantopus hyperantus	SWEDEN: Stora Skuggan, Frescati, Stockholms Universitet		-	AY090211	AY090177	GQ357458	GQ357588	AY090144
CP15-09	Maniolina	Cercyonis meadii	USA: Colorado, Douglas Co. Rampart Range, Sugar Creek area		-	GQ357250	GQ357316	GQ357511	GQ357637	GQ357383
CP10-07	Maniolina	Hyponephele cadusia	IRAN: Hamadan		-	DQ338839	DQ338989	EU528395	EU528441	DQ338702
EW4-5	Maniolina	Maniola jurtina	SPAIN: Sant Climent, N Spain		EU141298	AY090214	AY090180	EU141481	EU141376	AY090147
NW143-7	Maniolina	Proterebia afra	GREECE: Askion Mt		-	GQ357221	GQ357288	GQ357460	GQ357590	GQ357353
EW4-2	Maniolina	Pyronia cecilia	SPAIN: Sant Climent, N Spain		-	DQ338842	DQ338992	GQ357461	GQ357591	DQ338705
EW24-17	Melanargiina	Melanargia galathea	FRANCE: Languedoc, Ariege 09, Ustou, path from village of Bidous to Ossése		-	DQ338843	DQ338993	EU528398	EU528444	DQ338706
CP10-10	Melanargiina	Melanargia hylata	IRAN: Ardabil		-	DQ338844	DQ338994	GQ357462	GQ357592	DQ338707
CP09-78	Pronophilina	Apexacuta astoreth	PERU: AP, S.N. Ampay, Laguna Angascocha		-	DQ338846	DQ338996	GQ357465	GQ357594	DQ338709
CP-C04	Pronophilina	Argyrophorus sp.	PERU:		-	GQ357224	GQ357291	GQ357466	GQ357595	GQ357356
CP17-06	Pronophilina	Cheimas opalinus			-	GQ357226	GQ357293	GQ357468	GQ357597	GQ357358
CH-24A-1	Pronophilina	Chillanella stelligera	CHILE: Termas de Chillón		-	DQ338589	DQ338984	-	-	DQ338699
CP04-06	Pronophilina	Corades enyo	PERU: JU, Quebrada Siete Jeringas		-	GQ357227	GQ357294	GQ357469	GQ357598	GQ357359
CP13-05	Pronophilina	Daedalma sp.	ECUADOR: Prov. Tungurahua; Tungurahua volcano, Baños-Pondoa road		-	DQ338848	DQ338998	GQ357470	GQ357599	GQ357360
CP17-03	Pronophilina	Diaphanos curvignathos			-	GQ357228	GQ357295	GQ357471	GQ357600	GQ357361
CP04-62	Pronophilina	Eretris sp.	PERU: JU. 1km S Mina Pichita		-	GQ864764	GQ864858	GQ864964	GQ865432	GQ864452
CP06-65	Pronophilina	Eretris sp.	PERU: Cordillera del Cóndor		-	KF054347	KF054222	KF054245	KF054272	KF054292
CP08-04	Pronophilina	Eretris sp. n. 8	PERU: JU, La Solitaria-Quebrada Siete Jeringas		-	GQ357229	GQ357296	GQ357472	GQ357601	GQ357362
SnPe08	Pronophilina	Eretris sp.	PERU: Cusco, San Pedro		-	KF054348	KF054223	KF054246	KF054273	KF054293
CH-30-4	Pronophilina	Etcheverrius chiliensis	CHILE: Los Andes, Portillo		-	DQ338836	DQ338987	-	-	DQ338700
NW127-21	Pronophilina	Eteona tisiphone	BRAZIL: Extrema, MG		-	DQ338849	DQ338999	GQ357473	GQ357602	DQ338711
NW127-19	Pronophilina	Foetterleia schreineri	BRAZIL: Extrema, MG		-	DQ338590	DQ339000	GQ357474	GQ357603	DQ338712
CP14-04	Pronophilina	Haywardella edmondsii			-	GQ357231	GQ357297	GQ357475	GQ357604	GQ357364
CP06-94	Pronophilina	Junea dorinda	PERU: PA. La Antena		-	DQ338850	DQ339001	GQ357476	GQ357605	DQ338713
CP04-36	Pronophilina	Lasiophila cirta	PERU: JU, Quebrada Malambo		-	DQ338851	DQ339002	GQ357477	GQ357606	DQ338714
CP04-22	Pronophilina	Lymanopoda caudalis	PERU: JU, Pampa Hermosa		-	GQ357232	GQ357298	GQ357478	GQ357607	GQ357365
CP04-23	Pronophilina	Manerebia lisa	PERU: JU, Quebrada Malambo		-	GQ357233	GQ357299	GQ357480	GQ357609	GQ357366
CP17-04	Pronophilina	Mygona irmina			-	GQ357234	GQ357300	GQ357481	GQ357610	GQ357367
CH-8A-2	Pronophilina	Nelia nemyroides	CHILE: Los Lagos		-	AY508562	AY509088	-	-	-
CP04-67	Pronophilina	Oxeoschistus leucospilos	PERU: JU, Quebrada Siete Jeringas		-	DQ338854	DQ339005	GQ357482	GQ357611	DQ338716
NW149-7	Pronophilina	Pampasatyrus glaucope	BRAZIL: São Paulo, Pindamorhangaba, P. do Itapero		-	GQ357236	GQ357302	GQ357484	GQ357613	GQ357369
CP09-53	Pronophilina	Panyapedaliodes drymaea	PERU: AP, S.N. de Ampay, Laguna Angascocha		-	DQ338855	DQ339006	GQ357486	GQ357615	DQ338717
CP07-51	Pronophilina	Parapedaliodes parepa	PERU: LI, 3 km NE Santa Eulalia		-	DQ338591	DQ339007	GQ357487	GQ357616	DQ338718
CP03-35	Pronophilina	Pedaliodes phrasiclea	PERU: JU, Quebrada Siete Jeringas		-	GQ357238	GQ357304	GQ357488	GQ357617	GQ357371
CP07-15	Pronophilina	Proboscis propylea	PERU: PA. La Antena		-	DQ338858	DQ339011	GQ357490	GQ357619	DQ338722
CP03-70	Pronophilina	Pronophila thelebe	PERU: JU, Quebrada Siete Jeringas		-	DQ338859	DQ339012	EU528410	EU528461	DQ338723
CP04-01	Pronophilina	Pseudomaniola phaselis	PERU: JU, Quebrada Siete Jeringas		-	DQ338593	DQ339014	GQ357492	GQ357621	DQ338724
CP07-87	Pronophilina	Punapedaliodes flavopunctata	PERU: PA, 2 km S Cerro de Pasco		-	DQ338861	DQ339015	GQ357493	-	DQ338725
CP08-51	Pronophilina	Punargentus sp.	PERU: Junin-Pachacayo		-	GQ357240	GQ357306	GQ357494	GQ357622	GQ357373
CP17-02	Pronophilina	Redonda empetrus			-	GQ357243	GQ357309	GQ357497	-	GQ357376
CP07-89	Pronophilina	Steremnia umbracina	PERU: HU, 5 km SW La Unión		-	DQ338862	DQ339016	GQ357498	-	DQ338726
CP17-01	Pronophilina	Steromapedaliodes albonotata			-	GQ357244	GQ357310	GQ357499	-	GQ357377
CP13-08	Pronophilina	Thiemeia phoronea	VENEZUELA: Dto. Federal P.N. Avila Gavilan		-	GQ357245	GQ357311	-	GQ357625	GQ357378
CP11-06	Satyrina	Arethusana arethusa	SPAIN: La Aldea (Navarra)		-	DQ338863	DQ339018	GQ357500	GQ357626	DQ338728
EW26-29	Satyrina	Berberia lambessanus	MOROCCO: Moyen Atlas central, Env. MF de Tirhboula, N Boulemane		-	DQ338864	DQ339019	GQ357501	GQ357627	GQ357379
CP-B01	Satyrina	Brintesia circe	FRANCE: Aude, Villegly		EU141291	DQ338865	DQ339020	EU141474	EU141370	DQ338729
EW26-19	Satyrina	Chazara briseis	MOROCCO: Rif oriental, Tizi-Ouzli,, N Aknoul		-	DQ338866	DQ339021	GQ357502	GQ357628	DQ338730
EW25-24	Satyrina	Hipparchia fatua	GREECE: Peloponessos near Patras ca 3 km Vrahneika		-	DQ338596	DQ339024	GQ357503	GQ357629	DQ338733
NW166-10	Satyrina	Karanasa bolorica	RUSSIA: E Pamir, Karateke distr		-	GQ357246	GQ357312	GQ357504	GQ357630	GQ357380
CD-1-1	Satyrina	Neominois ridingsii	USA: Colorado		-	DQ338870	DQ339026	-	-	DQ338735
EW4-1	Satyrina	Oeneis jutta	SWEDEN:		-	DQ018958	DQ018925	GQ357506	GQ357632	DQ018896
CP10-11	Satyrina	Pseudochazara mamurra	IRAN: Isfahan		-	DQ338598	DQ339028	GQ357507	GQ357633	DQ338737
EW20-12	Satyrina	Satyrus actaea	FRANCE: Villegly, Carcassone		-	DQ338871	DQ339029	EU528412	EU528463	DQ338738
CP16-19	Ypthimina	Callerebia polyphemus	CHINA: N Sichuan, Songpan env.		-	GQ357212	GQ357281	GQ357449	GQ357578	GQ357345
NW144-2	Ypthimina	Cassionympha cassius	SOUTH AFRICA: W. Cape, Brenton-on-Sea		-	GQ357213	GQ357282	GQ357450	GQ357579	GQ357346
CP16-06	Ypthimina	Loxerebia saxicola	CHINA: Shanxi, Tshingling Mts., Taibeichan Nat. res.		-	GQ357214	GQ357283	GQ357451	GQ357580	GQ357347
NW91-5	Ypthimina	Neocoenyra petersi	TANZANIA:		-	DQ338874	DQ339032	GQ357452	GQ357581	DQ338741
CP-AC23-35	Ypthimina	Paralasa jordana	RUSSIA: Karasu		-	DQ338597	DQ339027	EU532176	EU528455	DQ338736
CP11-05	Ypthimina	Paralasa styx	UZBEKISTAN: W Tian-Shan, Kuraminskiy Mts. Kamtchik pass		-	GQ357216	GQ357284	GQ357454	GQ357583	GQ357349
NW144-1	Ypthimina	Pseudonympha magus	SOUTH AFRICA: E. Cape, Bergplaas, Baviaanskloof		-	GQ357217	GQ357285	GQ357455	GQ357584	GQ357350
NW144-5	Ypthimina	Stygionympha vigilans	SOUTH AFRICA: E. Cape, Bergplaas, Baviaanskloof		-	GQ357218	GQ357286	GQ357456	GQ357585	GQ357351
NW98-5	Ypthimina	Ypthima baldus	INDONESIA: Central Sulawesi, Palolo Valley, SE Berdikari, vic. Topangarta		-	DQ338875	DQ339033	EU528416	EU528469	DQ338742
NW117-23	Ypthimina	Ypthimomorpha itonia	ZAMBIA: NW, Ikelenge		-	DQ338878	DQ339036	GQ357457	GQ357586	DQ338744
